# Supplementary material for: Investigating the Link between Intermediate Metabolism, Sexual Dimorphism, and Cardiac Autonomic Dysfunction in Patients with Type 1 Diabetes
Source: Metabolites. 2024 Aug 6;14(8):436. doi: 10.3390/metabo14080436 (PMC11356535; doi:10.3390/metabo14080436)
Supplement: Supplementary file 1 [file metabolites-14-00436-s001.zip]

Archive with 1 entries (1 files):
- metabolites-3120312-supplementary.pdf
